# Supplementary material for: Martian magmatism from plume metasomatized mantle
Source: Nat Commun. 2018 Nov 15;9:4799. doi: 10.1038/s41467-018-07191-0 (PMC6237973; doi:10.1038/s41467-018-07191-0)
Supplement: Supplementary file 1 — Supplementary Data 1 [file 41467_2018_7191_MOESM1_ESM.xlsx]

## Sheet: Table 1
Supplementary Data 1 - Major- and trace-element abundance data for shergottites, nakhlites, chassignites and terrestrial rock standards
	Sample ID	NWA 7042	NWA 7042	NWA 5298	NWA 5298	NWA 7257	NWA 7257	NWA 3171	NWA 3171	DaG 476	DaG 476	LAR 12240,7	LAR 12011,12	LAR 12095,14	NWA 8679	Tissint	Tissint	NWA 7397	NWA 6963	NWA 2986	NWA 7721	NWA 6342	EETA 79001	ALHA 77005	RBT 04262	LAR 06319	NWA 10593	Dho 019	NWA 8656	NWA 2975	SaU 051		NWA 2737	Chassigny	NWA 998	NWA 998	Lafayette	Nakhla	Nakhla (II)	Nakhla (III)	Y 000593	Y000749	NWA 817	MIL 090032	MIL 03346	MIL 090136 (II)	MIL 090136	MIL 090030	NWA 6148
	Age (Ma)a	-	-	187	187	-	-	225	225	474	474	-	200	474	-	593	593	-	-	-	-	-	164	173	174	183	-	586	-	-	-		1420	1350	1290	-	1320	1340	1340	1340	1340	1360	1350	-	1350	-	-	-	-
	Methodb	Conv.	Conv.	Conv.	Conv.	Conv.	Conv.	Conv.	Conv.	Conv.	Conv.	Conv.	Conv.	Conv.	Conv.	Conv.	Conv.	Conv.	Conv.	Conv.	Conv.	Conv.	Conv.	Conv.	Conv.	Conv.	Conv.	Conv.	Conv.	Conv.	Conv.		Conv.	Conv.	Conv.	Conv.	Conv.	Conv.	Conv.	Paar.	Conv.	Conv.	Conv.	Conv.	Conv.	Conv.	Conv.	Conv.	Conv.
Wt.%a	SiO2	44.9308	40.584	48.1594	48.0279	49.315	46.7938	51.5346	48.4778	50.0364	48.0534	47.9002	46.0204	48.4128	52.1913	47.034	43.53	51.7729	55.1046	52.5028	40.0602	40.4863	49.8504	49.0817	44.7309	48.4304	49.769	48.4379	43.2	43.7	44.3		40.4575	38.3519	50.703	56.8	49.8957	49.9632	50.177		51.9775	50.9762	50.9549	51.7924	51.5305	49.4954	51.9544	45.7807	49.1327
	TiO2	0.744551	0.809365	1.15696	1.13049	1.26419	1.29884	0.855875	0.890583	0.372609	0.381649	0.519304	0.718084	0.51864	0.756741	0.644244	0.539431	0.538758	0.476096	0.563732	0.391437	0.44915	0.707512	0.261224	0.62149	0.659485	0.920651	0.518037	1.01666	0.69152	0.450199		0.137459	0.0676553	0.327507	0.52	0.294494	0.32254	0.346391		0.392664	0.365871	0.638832	0.610894	0.622994	0.661452	0.616552	0.67157	0.833865
	Al2O3	4.24569	4.83299	8.67194	8.51527	4.23961	4.5619	6.81667	7.50784	4.16721	4.38693	5.64498	5.77705	5.88923	7.11895	5.14278	5.00676	10.4825	8.86356	9.75052	2.70831	2.49332	6.19669	1.60728	5.4583	5.58071	7.38314	5.89816	7.48912	7.57021	4.43779		1.37903	0.467301	1.41985	2.5	1.82177	1.72798	2.01713		2.12988	2.12477	3.6947	3.33491	3.52175	3.63204	3.47529	3.6919	5.23891
	Fe2O3T	22.37	23.9767	20.9008	21.0004	22.9249	23.6215	18.6068	19.521	17.4636	18.1725	18.3969	21.874	17.9132	17.0719	20.8714	20.9892	15.5223	12.7592	16.0146	20.8798	21.6912	18.3833	17.204	23.4079	20.8673	19.729	19.7309	20.5	19.3	20		19.9202	27.422	20.1174	17.3	21.3524	20.085	19.7547		19.1044	20.9883	19.9148	18.3284	18.2188	20.0543	19.1383	23.1268	23.4388
	MgO	17.2512	18.4595	7.03293	6.91419	9.86346	10.1907	8.25079	8.53538	19.4508	20.2342	18.6515	16.0098	17.9166	8.86694	17.4858	19.2865	7.51212	6.41542	7.43439	30.254	29.0937	14.9793	26.9288	18.8052	15.7699	7.45055	15.2328	10.4123	11.3897	20.9139		35.8367	32.2628	12.3039	9.8	11.9517	11.6427	11.3355	11	10.2832	10.5136	9.1743	9.59596	9.25874	9.69082	9.22868	10.7708	7.25598
	MnO	0.514994	0.549834	0.502157	0.502729	0.572583	0.587788	0.484106	0.504799	0.448211	0.464909	0.464756	0.500612	0.46257	0.450462	0.498212	0.302702	0.409696	0.37294	0.421482	0.295774	0.294155	0.492579	0.446192	0.495479	0.487927	0.492684	0.472999	0.307165	0.279862	0.274141		0.375394	0.51291	0.495618	0.4	0.527976	0.507625	0.49953		0.481748	0.495751	0.461089	0.447031	0.437097	0.479927	0.458078	0.535638	0.505429
	CaO	8.37635	8.99224	10.5119	10.7509	9.2451	10.1368	11.2194	12.033	7.20408	7.40148	7.13601	7.05444	7.60834	11.4235	7.1111	8.96523	11.3115	13.7347	10.9049	4.39474	4.30965	7.75287	3.96357	4.72977	6.34852	11.833	8.34807	14.1109	15.2186	8.57838		1.57847	0.66126	14.1811	11.4	13.4759	15.0285	14.9584		14.7992	13.6118	13.0808	14.4897	14.8579	14.3355	13.6248	13.7829	10.8016
	Na2O	0.644696	0.802092	1.56928	1.69189	0.868675	1.002	1.21509	1.43744	0.493063	0.554162	0.827437	1.12222	0.821793	1.29627	0.682874	1.05621	1.87838	1.57718	1.78914	0.501601	0.558211	0.975529	0.262038	1.10198	1.11434	1.48843	0.941237	1.93438	1.51317	0.816054		0.147922	0.119321	0.399648	0.77	0.461274	0.503594	0.662742		0.599175	0.606001	1.30962	1.03268	1.07369	1.11121	1.05253	1.13086	1.75244
	K2O	0.0751423	0.0492631	0.243072	0.206864	0.242856	0.232822	0.21871	0.219924	0.0608835	0.0407019	0.0285312	0.159608	0.0446306	0.148761	0.0281806	0.0463967	0.140343	0.306064	0.133357	0.0454666	0.0422523	0.0203267	0.0310297	0.109739	0.185849	0.230565	0.0475656	0.200579	0.010316	0.0121554		0.0506641	0.0250116	0.0454341	0.19	0.0979041	0.105276	0.152483		0.102472	0.185749	0.424389	0.228705	0.286245	0.300307	0.258946	0.273425	0.581554
	P2O5	0.846608	0.94397	1.25152	1.25938	1.46357	1.57381	0.797893	0.872326	0.303221	0.310173	0.430277	0.763755	0.412151	0.675158	0.501443	0.576267	0.431527	0.390242	0.485118	0.468646	0.582015	0.641466	0.214187	0.539237	0.555611	0.703101	0.372277	1.11195	0.639911	0.437371		0.116688	0.109796	0.00650307	0.21	0.120989	0.113597	0.0962054		0.12973	0.132052	0.346497	0.139374	0.192192	0.238993	0.192374	0.235275	0.458735
	Sum	100	100	100	100	100	100	100	100	100	100	100	100	100	100	100	100.299	100	100	100	100	100	100	100	100	100	100	100	100.283	100.313	100.22		100	100	100	99.89	100	100	100		100	100	100	100	100	100	100	100	100
	Mg#	57.8931	57.8526	37.4969	36.9879	43.4096	43.4761	44.1522	43.806	66.5077	66.5008	64.3818	56.6143	64.0702	48.0791	59.8986	62.0961	46.3185	47.2698	45.2852	72.0929	70.5129	59.2293	73.6195	58.8868	57.3989	40.2377	57.9202	47.5217	51.2705	65.088		76.2325	67.717	52.1627	50.2476	49.9485	50.8232	50.5695		48.9706	47.1763	45.0951	48.2787	47.5355	46.281	46.2285	45.3653	35.564
PPM	Li	5.90077	5.56871	5.67368	5.38907	5.11262	5.06975	8.79046	7.30299	4.05869	4.22436	1.93215	4.18996	1.82671	3.82617	2.05432	2.02923	4.52791	4.70285	4.46613	1.65703	1.37593	1.92042	1.43923	3.27365	3.76377	5.26731	3.76131	7.36117	4.38726	2.13155		4.06483	2.89679	4.99223	4.64185	4.79188	5.08584	4.86726	4.12657	5.1659	4.84582	5.79139	4.37192	4.44868	4.59712	4.57905	5.79745	7.7432
	B	14.2392	11.6605	10.6504	8.91041	9.8407	10.6917	13.0657	13.3118	13.5839	15.5546	18.2916	26.7344	20.5545	30.3819	6.43967		5.33161	23.7653	12.4165	0.446608	0.379335	0.456115	0.14476	1.06896	1.13778	1.50879	3.23523	5.15613	1.14266	1.57834		0.939122	2.71344	0.891524	0.449858	0.832049	0.80582	1.69643	1.33949	1.41964	0.634705	5.6182	1.21042	1.19992	1.33674	1.33016	1.86642	2.43808
	Sc	37.6932	36.4441	55.0422	51.3412	52.5191	51.9931	73.4497	60.7758	32.1199	33.5006	35.4087	36.0186	36.5545	61.4857	38.3712	37.9179	49.5273	45.5404	53.0509	22.7243	12.9201	38.7068	23.3298	24.4018	33.3981	61.8233	37.4063	63.0043	59.3718	29.8728		6.90044	5.12323	54.3408	50.6205	49.1002	56.1603	58.1852	51.1596	58.5621	53.9941	42.9904	54.2186	54.2915	50.3412	51.7279	52.1357	40.6264
	V	231.088	226.927	265.566	248.354	264.889	262.62	391.268	328.017	185.47	190.036	184.017	212.964	196.202	323.456	218.362	278.835	257.301	238.174	271.606	174.256	164.043	209.729	168.728	164.847	195.296	306.859	197.67	362.989	359.609	226.775		49.7597	39.0595	201.914	233.712	164.265	199.951	206.859	176.278	202.215	185.5	168.474	207.44	213.666	196.368	202.567	206.302	170.192
	Cr	4380.74	4383.12	893.44	862.451	1383.61	1365.89	1683.62	1411.69	5194.58	5330.52	4532.8	4102.43	4930.16	1418.94	5211.16	5322.5	660.193	630.642	715.447	7088.74	6283.5	4212.14	6737.96	5431.41	3857.49	1019.95	7018.06	1112.43	963.573	5335.2		10347.2	4735.24	2254.76	1394.22	1752.05	1822.96	2305.14	1597.93	1731.25	1590.36	1451.07	1297.42	1594.91	1279.1	1300.01	1774.88	496.236
	Co	63.6268	61.531	36.5529	34.1855	41.0857	41.5667	42.9039	35.5168	56.9222	58.101	55.3048	58.1561	54.8278	36.011	59.915	65.2533	30.4922	26.6918	38.149	69.8636	72.2962	42.6337	59.1537	67.6218	54.9786	37.7561	53.3811	40.1535	34.4955	57.7791		86.7627	118.485	49.9454	46.0975	47.0876	45.5237	45.0875	50.9369	39.821	44.432	41.9963	38.7932	36.9949	40.2283	40.901	53.0576	44.2796
	Ni	212.31	207.889	57.0531	53.7987	81.6637	83.8184	75.2499	62.4562	244.386	253.636	241.862	219.06	248.826	78.277	257.679	323.51	52.5853	48.8792	59.0661	296.241	309.238	122.698	279.499	291.801	205.647	60.8343	67.7258	59.3146	55.5246	293.307		787.719	455.236	87.0831	86.1553	84.2941	72.2595	73.1886	84.9143	82.8279	64.1862	54.67	52.5294	48.763	51.7691	53.9989	77.914	38.208
	Cu	10.6352	10.7408	12.6216	10.1674	14.0888	15.4925	10.8794	14.5622	9.86802	10.8287	8.25097	11.0372	7.95761	11.2874	12.0874	16.105	7.50127	7.40077	12.115	6.20042	6.4619	9.28929	4.65377	8.89781	8.96455	13.8776	6.54652	15.6627	7.49134	7.92352		7.62251	3.02109	4.60852	9.60841	3.26712	7.04375	7.15041	8.43361	7.49268	6.627	13.2403	9.44685	10.5161	10.2683	10.2438	13.2148	24.1193
	Zn	75.8012	72.1935	102.881	80.0567	97.942	97.0416	80.1964	94.2792	67.5063	65.4797	66.5672	84.1373	61.0709	78.0853	72.2386	87.4804	57.9297	50.924	66.9521	52.8769	52.8895	64.5186	43.4423	67.8318	66.996	100.267	71.1195	82.0139	68.0089	56.0307		56.1458	63.2465	73.5096	80.532	67.3238	52.4137	56.8576	62.6261	66.6812	76.096	73.0116	65.6313	66.1781	60.8572	69.9662	94.3073	102.865
	Ga	14.0419	13.5626	22.938	21.2581	17.0015	16.9504	20.0132	16.6423	9.58703	9.61079	12.1526	14.4983	12.5087	16.2024	12.0987	10.6288	17.2793	15.3021	17.7328	8.12084	9.22904	15.3586	5.16219	12.9984	13.5426	18.6749	12.401	17.7226	16.5154	9.40612		1.49571	1.03814	3.43417	4.91957	3.46919	3.48854	3.85815	2.66905	4.36613	4.20928	7.74286	6.9853	7.38849	7.21578	7.44743	7.84142	10.6742
	Ge	2.0278	2.04489	1.90298	1.87484	2.0071	1.98223	1.93653	1.66265	1.56871	1.58856	1.68078	1.90127	1.63651	1.75232	1.94677	1.76163	1.42323	1.43147	1.58598	1.49682	1.52919	1.48184	1.36244	1.79377	1.7152	1.9746	1.9032	1.82867	1.64916	1.40903		1.69491	2.38424	2.032	2.11135	2.28223	2.24124	2.24561	2.37291	2.16749	2.28499	2.26112	1.8483	1.94426	2.21223	1.97002	2.3581	2.73755
	Se	0.0574968	0.120975	0.0701535	0.102264	0.0617579	0.105198	0.0546993	0.0565052	0.0562278	0.0687786	0.0708306	0.0748974	0.0572248	0.0548684	0.0611885	0.0967641	0.0474548	0.075881	0.050571	0.0325851	0.0354095							0.11495	0.0530859	0.0551039
	Rb	1.05032	1.01755	8.65204	7.8688	10.1219	9.92632	8.2547	6.75786	0.474728	0.484526	0.239962	5.8685	0.226763	5.12958	0.283053	0.255509	3.77919	7.06732	3.90876	1.23023	0.676631	1.50957	0.539897	4.29253	5.44564	6.27037	0.608291	6.39525	5.35997	0.260972		1.09836	0.553323	1.31806	2.86298	2.6243	3.83783	4.94602	2.94034	2.766	3.27643	6.64251	3.36814	4.47601	4.89555	4.92695	5.78625	8.44909
	Sr	76.494	75.4087	85.2179	74.1033	52.0347	52.3514	78.0488	73.1048	92.0011	92.6506	23.4202	45.71	24.5372	60.5912	30.7687	26.3591	71.3143	257.132	70.1292	16.5164	16.3927	23.1104	7.94704	54.5432	59.5743	84.2559	320.633	69.3959	57.6318	151.896		25.1777	13.5419	49.2262	88.0688	57.4133	57.3336	70.5009	45.6196	70.7348	70.0241	173.322	117.094	126.732	126.675	129.514	137.399	224.587
	Y	13.5478	13.259	27.5812	26.6607	29.9406	30.6959	24.1566	20.247	8.55588	8.49037	11.3602	16.0566	11.3846	17.177	12.2559	9.76503	11.673	14.3344	12.7382	6.23895	6.6844	14.0499	4.28127	13.2173	14.8895	20.6342	10.244	22.0934	13.8699	8.38025		1.797	0.72469	4.67792	5.60961	3.94142	3.84855	4.28832	3.23521	5.04308	4.38118	10.0522	7.37676	8.65465	7.73606	7.89073	10.2179	12.9449
	Zr	37.9385	36.7034	105.51	99.4424	104.382	105.524	78.0292	62.3834	9.25343	9.7031	14.2724	59.6552	14.6827	57.7582	20.7287	14.8593	36.0101	37.2131	39.4309	17.2575	20.7432	29.8034	8.38573	46.2998	50.457	70.1295	19.5597	60.6172	45.5427	8.31136		5.94809	2.24386	9.89489	11.3392	8.14395	8.11142	12.747	7.1804	10.3399	10.5246	29.4474	19.7741	21.8732	20.8544	26.0439	26.5419	46.4629
	Nb	1.24691	1.19058	7.19523	6.66763	6.70126	6.78537	5.1764	4.11042	0.136645	0.138036	0.221129	4.12991	0.207492	3.47929	0.216499	0.165709	2.30686	2.26545	2.4849	0.602352	0.711488	0.907297	0.296992	3.52689	3.70971	5.18279	0.376687	4.51617	2.84976	0.149621		0.816247	0.451231	1.26125	2.24972	1.47558	1.52723	1.8864	1.21972	1.78912	1.96972	5.19883	3.26157	3.51847	3.61129	3.64598	3.89624	7.59903
	Mo	0.161851	0.110345	0.159369	0.130422	0.168956	0.116521	0.288649	0.171359	0.282146	0.481028	0.045389	0.0506194	0.0418234	0.0732885	0.049719		0.0386227	0.128044	0.0491189	0.0853937	0.0908907
	Te	0.00635805	0.00455687	0.00271935	0.00250703	0.00837685	0.00754523	0.00607629	0.00445237	0.00504012	0.00039168	0.00308401	0.00232149	0.00386677	0.00432332	0.00161374	0.00242066	0.000928776	0.0042289	0.000909311	0.00215493	0.00185209									0.0017962
	Cs	0.0423246	0.045647	0.592981	0.511695	0.588151	0.630448	0.458836	0.528973	0.0160766	0.0112039	0.0306273	0.371617	0.0104136	0.32201	0.0138033	0.0112267	0.224286	0.260433	0.241149	0.00827509	0.00166416	0.0805537	0.0245664	0.224147	0.316572	0.382699	0.0261318	0.36134	0.341377	0.0117453		0.0458154	0.0246678	0.0707354	0.0785943	0.394189	0.416604	0.59197	0.274135	0.339926	0.185626	0.177254	0.246388	0.263636	0.289583	0.329048	0.568814	0.190875
	Ba	320.472	289.249	130.848	85.0574	71.9408	69.2352	62.3476	98.4408	196.707	50.8748	13.1348	38.8553	1.67984	76.9789	6.42147	3.54838	26.498	106.099	87.0967	11.9041	9.26614	103.838	1.85341	21.9191	67.7771	116.038	32.5707	157.466	40.1691	15.0171		29.8209	7.28363	31.9007	57.8241	26.9226	24.2681	34.7635	25.8039	29.8944	32.4812	185.42	55.069	59.5214	55.4712	60.7105	65.7284	332.836
	La	0.711287	0.695998	3.78503	3.63757	3.96998	4.13189	3.08632	2.64615	0.103336	0.0948009	0.142828	2.21806	0.137328	1.94061	0.277339	0.202996	1.55589	8.4548	1.49267	0.440548	0.458616	0.52033	0.174045	1.87107	2.064	2.63347	0.269307	2.89286	1.64229	0.120051		1.46219	0.652693	1.2222	2.92437	2.23725	2.08385	2.63499	1.64904	2.62519	1.99268	6.8545	3.48384	4.8335	4.15586	4.25235	5.51377	9.51747
	Ce	1.80096	1.76214	9.43255	8.96902	9.82187	10.2423	7.66384	6.54465	0.303008	0.301553	0.448404	5.51456	0.430045	4.90249	0.924541	0.694607	3.64797	15.1914	3.63549	1.10203	1.20653	1.331	0.454161	4.506	5.00547	6.54404	0.815805	7.07857	4.01444	0.340194		3.55247	1.50555	3.92146	7.66926	5.89838	5.49963	6.79089	4.39913	6.85644	7.00132	17.3909	11.9787	12.7285	12.8068	12.8446	13.9309	23.8354
	Pr	0.287951	0.277421	1.3688	1.29215	1.43365	1.49809	1.09528	0.933367	0.060823	0.0585142	0.0931953	0.80976	0.0878164	0.727841	0.193069	0.146341	0.511606	2.83191	0.537887	0.159021	0.180493	0.220736	0.0756352	0.657719	0.724326	0.950703	0.165057	1.03402	0.572177	0.0698613		0.405113	0.205557	0.666337	1.1333	0.868822	0.813749	0.98846	0.65341	1.03665	0.839671	2.4401	1.39997	1.84383	1.60339	1.59647	2.12946	3.28055
	Nd	1.70793	1.6028	6.62674	6.39985	7.08178	7.463	5.59497	4.75225	0.468895	0.462751	0.703685	3.97091	0.697402	3.67515	1.40192	0.994077	2.60437	12.6809	2.63836	0.910237	1.05133	1.35016	0.461217	3.24547	3.63729	4.65016	1.11298	5.12729	2.87621	0.522966		1.59297	0.853876	3.25171	5.12842	3.82313	3.6729	4.34903	2.98752	4.65253	3.86431	10.4452	6.33386	8.2272	6.96456	7.23133	9.59732	13.8863
	Sm	1.00249	0.971277	2.57233	2.43359	2.75575	2.76938	2.10796	1.83162	0.374379	0.365279	0.598371	1.51402	0.54764	1.4392	0.873025	0.70638	1.02728	3.36726	1.01598	0.482778	0.573624	0.940504	0.284067	1.24608	1.40322	1.79513	0.657038	1.9809	1.13257	0.427281		0.340758	0.160227	0.866936	1.13318	0.886514	0.827356	0.933564	0.695145	1.08056	0.911947	2.25561	1.49296	1.82881	1.62312	1.69622	2.13367	2.84875
	Eu	0.546687	0.528287	0.969582	0.959258	0.934152	0.938938	0.812059	0.733903	0.262215	0.212799	0.318643	0.573538	0.310953	0.613425	0.406595	0.322329	0.512621	1.00538	0.521218	0.223856	0.2671	0.470007	0.136474	0.498696	0.54477	0.699061	0.335224	0.776608	0.497554	0.224583		0.110445	0.051857	0.261264	0.362678	0.27035	0.256577	0.28469	0.210962	0.327035	0.311461	0.693361	0.494786	0.56195	0.538217	0.539113	0.627096	0.9195
	Gd	1.82363	1.71246	3.75229	3.53783	4.08265	4.13191	3.24651	2.69151	0.872553	0.802583	1.22118	2.26944	1.21937	2.23122	1.56537	1.17398	1.57578	3.37014	1.59858	0.844571	0.984306	1.7177	0.519137	1.79593	2.02448	2.70447	1.15761	2.87682	1.73229	0.902549		0.354804	0.157644	0.895891	1.22368	0.892693	0.829513	0.926723	0.716883	1.06987	0.928197	2.27891	1.55224	1.881	1.68811	1.69681	2.16677	2.85764
	Tb	0.375988	0.354021	0.740094	0.707523	0.78078	0.803797	0.625138	0.527079	0.194592	0.187796	0.259387	0.436879	0.269262	0.444502	0.318946	0.240277	0.305838	0.502528	0.318176	0.167266	0.195115	0.357825	0.109191	0.35088	0.39377	0.510874	0.242051	0.531365	0.34521	0.187965		0.0545819	0.0234105	0.1457	0.177632	0.137344	0.126062	0.140873	0.109592	0.16592	0.138643	0.342194	0.235457	0.291268	0.256651	0.258701	0.326123	0.42784
	Dy	2.56847	2.48087	5.0952	4.93208	5.4867	5.58796	4.44962	3.72301	1.46453	1.42095	2.05409	3.05446	2.04179	3.13728	2.30574	1.72044	2.1185	2.8263	2.29696	1.18411	1.37474	2.63291	0.795402	2.47582	2.79787	3.62183	1.78876	3.85036	2.45105	1.44048		0.337774	0.143701	0.914192	1.10422	0.805744	0.768021	0.84474	0.662888	1.02333	0.882264	2.04913	1.46238	1.74582	1.56646	1.56274	1.98328	2.52344
	Ho	0.520188	0.512115	1.06088	1.0292	1.11685	1.14054	0.906334	0.770221	0.329083	0.307443	0.442794	0.640468	0.447125	0.650089	0.49152	0.361882	0.450511	0.5475	0.480138	0.241798	0.277382	0.550183	0.162807	0.51513	0.578166	0.744665	0.379721	0.790251	0.520627	0.318519		0.0687946	0.0275004	0.180097	0.217289	0.155554	0.153852	0.165961	0.130598	0.199881	0.174864	0.389477	0.284178	0.340331	0.308725	0.311305	0.383778	0.485705
	Er	1.42336	1.37578	2.84532	2.80796	3.08673	3.19483	2.50508	2.13065	0.905497	0.875424	1.23894	1.77461	1.25818	1.85309	1.33185	1.00396	1.24385	1.42993	1.32449	0.654031	0.74515	1.51153	0.458978	1.43563	1.59577	2.12324	1.06527	2.15835	1.44371	0.90412		0.191532	0.0832992	0.512466	0.593055	0.44385	0.417087	0.457443	0.361358	0.5389	0.476462	1.07378	0.779137	0.916439	0.832455	0.851301	1.06433	1.33616
	Tm	0.198187	0.198514	0.412016	0.400695	0.454604	0.457517	0.348697	0.296257	0.134721	0.13044	0.177762	0.255401	0.180143	0.265398	0.188776	0.138927	0.185557	0.191656	0.194013	0.0918778	0.102992	0.214819	0.0657619	0.20166	0.22448	0.304142	0.153847	0.318166	0.206921	0.1282		0.0282599	0.0127286	0.0719107	0.0859825	0.0621495	0.0579087	0.0633615	0.0503078	0.0732595	0.0655191	0.141143	0.111956	0.124294	0.114524	0.117502	0.148793	0.183932
	Yb	1.17864	1.19516	2.63868	2.52173	2.77305	2.84758	2.22041	1.92725	0.862079	0.865358	1.16501	1.63347	1.16756	1.69747	1.20157	0.914403	1.17829	1.1831	1.25153	0.56995	0.635114	1.36923	0.400956	1.28287	1.44586	1.90382	0.972454	1.86493	1.38977	0.831133		0.194595	0.0829268	0.471678	0.554423	0.39988	0.37746	0.414936	0.319493	0.477201	0.446863	0.918447	0.724069	0.826334	0.771851	0.775171	0.940195	1.15515
	Lu	0.17061	0.169827	0.360171	0.359185	0.392554	0.404216	0.310655	0.268553	0.127655	0.127185	0.170404	0.230653	0.170212	0.246473	0.172887	0.126589	0.171003	0.173048	0.176002	0.0810279	0.0884747	0.193489	0.0585773	0.182106	0.200997	0.263115	0.138923	0.255861	0.201411	0.122315		0.0298594	0.0131444	0.0701229	0.0766822	0.0587494	0.0549497	0.0596183	0.0484601	0.0700813	0.063614	0.132384	0.108272	0.123258	0.113866	0.111808	0.136288	0.162978
	Hf	1.25681	1.27182	2.96107	2.94728	2.99037	3.10903	2.27409	1.84042	0.399891	0.413931	0.60306	1.82035	0.638563	1.79851	0.859778	0.631533	1.16336	1.13693	1.16474	0.616275	0.739067	1.17304	0.318728	1.45293	1.56161	2.16738	0.752896	1.79075	1.38371	0.409837		0.177838	0.0679557	0.35584	0.374663	0.293743	0.275577	0.412723	0.237544	0.346711	0.356757	0.915881	0.672804	0.741041	0.702891	0.854445	0.886526	1.38043
	Ta	0.0608972	0.0646878	0.337144	0.33035	0.320348	0.351118	0.247508	0.201691	0.0106047	0.011828	0.0153825	0.212893	0.0138361	0.181334	0.0161342	0.0173071	0.118838	0.116562	0.123651	0.0319312	0.0366026	0.0534564	0.0192358	0.17756	0.185681	0.254704	0.0320089	0.184557	0.12842	0.0191438		0.0609107	0.0341017	0.0767292	0.129731	0.0927673	0.0911027	0.108571	0.0718253	0.10617	0.11354	0.290768	0.186087	0.201634	0.211186	0.208524	0.219372	0.428549
	W	0.123515	0.121946	0.685611	0.649728	0.654143	0.740185	0.488458	0.400792	0.0396328	0.0387454	0.0374687	0.406795	0.0380663	0.337847	0.0509159	0.00855751	0.22169	0.212842	0.240231	0.0647238	0.0756955	0.111101	0.047862	0.33692	0.352558	0.459765	0.0601321	0.290695	0.245647	0.00395719		0.08577	0.0597442	0.12327	0.151177	0.154645	0.160466	0.155086	0.120564	0.166207	0.200056	0.344967	0.253572	0.27448	0.31827	0.281251	0.310917	0.548678
	Pb	0.395074	0.319676	1.34532	0.897379	1.26529	1.14588	0.833676	1.7497	0.279013	0.194835	0.207776	0.502811	0.0499133	0.940953	0.285895	0.272042	0.54382	1.89297	84.9158	0.425181	0.361415	0.281851	0.0331995	0.208456	0.346562	0.659255	0.75823	0.440612	0.640933	0.211948		6.2255	0.264413	0.701661	0.825853	0.586689	0.277378	0.488401	1.42123	0.934425	0.682603	1.35759	1.03423	1.20243	0.828	1.0803	1.19668	3.60491
	Th	0.121205	0.115367	0.737152	0.718634	0.720559	0.740663	0.513488	0.45789	0.0123425	0.0126807	0.0178292	0.448135	0.0174142	0.380326	0.0217491		0.323755	0.630205	0.287255	0.051479	0.043817	0.082315	0.0205632	0.352506	0.389731	0.503629	0.0505048	0.391381	0.315494			0.142083	0.0640389	0.143553	0.265263	0.202689	0.186082	0.252729	0.158351	0.234229	0.252815	0.687696	0.402623	0.446883	0.464014	0.457765	0.502449	0.972765
	U	0.0861828	0.0870612	0.170746	0.180004	0.16518	0.169883	0.188956	0.171474	0.101176	0.0987227	0.00559526	0.105712	0.00683139	0.10687	0.00755795	0.00496663	0.1107	0.200392	0.0902805	0.0213025	0.019023	0.023863	0.00631681	0.0831603	0.0937578	0.131467	0.116948	0.101476	0.0951393	0.0997456		0.0800814	0.0168358	0.0313218	0.0597093	0.0440512	0.0435897	0.0542152	0.0391495	0.0529683	0.0642241	0.144096	0.0875631	0.0993175	0.0966267	0.0973946	0.115534	0.230714
aMajor element data and summary of age determinations for shergottites are reported in Ref. 19. Age data compilation and references for nakhlite and chassignite meteorites are given in Ref. 20.
bConv. = Conventional Teflon bomb digestion; Paar. = Paar-bomb digestion - this method was only done on a single martian sample aliquot for comparison (Nakhla) and major-element compositional data are not reported.
[truncated: 35 more columns]
